# Supplementary material for: Effects of a combination of amlodipine and imipenem on 42 clinical isolates of Acinetobacter baumannii obtained from a teaching hospital in Guangzhou, China
Source: BMC Infect Dis. 2013 Nov 16;13:548. doi: 10.1186/1471-2334-13-548 (PMC3840557; doi:10.1186/1471-2334-13-548)
Supplement: Additional file 1 — Summary of 125 existing A. baumannii isolates in China. The file’s format is excel spreadsheet, the file contains data of 125 existing A. baumannii isolates in China, which were downloaded from the Pubmlst database (http://pubmlst.org/abaumannii/), up to 27 April 2013. [file 1471-2334-13-548-S1.xls]

## Sheet: Sheet1
Additional file 1 – Summary of 125 existing A. baumannii isolates in China*
Isolate id	region	year	source	gltA	gyrB	gdhB	recA	cpn60	gpi	rpoD	ST
72	Hong Kong	2005	wound	1	3	3	2	2	7	3	92
73	Hong Kong	2005	IV catheter	1	43	50	31	1	50	26	96
96	shanghai	2007	lower respiratory tract	1	3	3	2	2	7	3	92
104	Hangzhou	2005	NM	1	3	3	2	2	7	3	92
105	Hangzhou	2005	NM	1	3	3	2	2	7	3	92
106	Zhoushan	2005	NM	1	3	3	2	2	10	3	88
107	Hangzhou	2005	NM	1	3	3	2	2	11	3	75
108	Shanghai	2005	NM	1	3	3	2	2	7	3	92
109	Hangzhou	2005	NM	1	3	3	2	2	62	3	90
110	Huzhou	2005	NM	1	15	13	12	4	12	2	20
111	Hangzhou	2005	NM	22	15	13	12	4	62	2	91
112	Lishui	2005	NM	1	12	12	11	4	10	3	17
113	Chongqing	2005	NM	10	12	4	11	1	9	5	95
114	Chongqing	2005	NM	1	43	50	31	1	50	26	96
255	Beijing	2009	lower respiratory tract	1	3	3	2	2	16	3	136
256	Beijing	2008	IV catheter	1	3	3	2	2	12	3	137
257	Beijing	2008	IV catheter	1	3	3	2	2	50	3	138
367	NM	2009	lower respiratory tract	1	3	3	2	2	7	3	92
368	NM	2009	lower respiratory tract	1	3	3	2	2	7	3	92
369	NM	2009	lower respiratory tract	1	3	3	2	2	7	3	92
370	NM	2009	lower respiratory tract	1	3	3	2	2	11	3	75
371	NM	2009	lower respiratory tract	1	3	3	2	2	7	3	92
372	NM	2009	wound	1	3	3	2	2	11	3	75
373	NM	2009	lower respiratory tract	1	3	3	2	2	11	3	75
374	NM	2009	lower respiratory tract	1	3	3	2	2	7	3	92
375	NM	2009	lower respiratory tract	1	3	3	2	2	7	3	92
376	NM	2009	lower respiratory tract	1	3	3	2	2	11	3	75
377	NM	2009	lower respiratory tract	1	3	3	2	2	7	3	92
379	NM	2009	lower respiratory tract	1	3	3	2	2	7	3	92
380	NM	2009	lower respiratory tract	1	3	3	2	2	7	3	92
381	NM	2009	lower respiratory tract	1	3	3	2	2	11	3	75
382	NM	2009	lower respiratory tract	1	3	3	2	2	11	3	75
383	NM	2009	lower respiratory tract	1	3	3	2	2	11	3	75
384	NM	2009	NM	1	3	3	2	2	7	3	92
385	NM	2009	lower respiratory tract	1	3	3	2	2	11	3	75
386	NM	2009	lower respiratory tract	1	3	3	2	2	11	3	75
387	NM	2009	NM	1	3	3	2	2	50	3	138
388	NM	2009	NM	1	3	3	2	2	7	3	92
389	NM	2009	NM	1	3	3	2	2	50	3	138
390	NM	2009	NM	1	3	3	2	2	50	3	138
391	NM	2009	NM	1	3	3	2	2	12	3	137
393	NM	2009	NM	1	3	3	2	2	7	3	92
394	NM	2009	NM	1	3	3	2	2	12	3	137
395	NM	2009	NM	1	3	3	2	2	7	3	92
396	NM	2009	NM	1	3	3	2	2	11	3	75
397	NM	2009	wound	36	31	59	28	4	54	4	184
398	NM	2009	lower respiratory tract	1	17	3	2	2	56	3	223
399	NM	2009	lower respiratory tract	1	17	3	2	2	56	3	223
400	NM	2009	blood	36	31	59	28	4	54	4	184
408	Gansu	2009	lower respiratory tract	1	3	3	2	2	7	3	92
409	Gansu	2009	lower respiratory tract	1	3	3	2	2	7	3	92
410	Gansu	2009	lower respiratory tract	1	3	3	2	2	7	3	92
411	Gansu	2009	lower respiratory tract	1	3	3	2	2	11	3	75
412	Qinghai	2009	lower respiratory tract	1	3	3	2	2	7	3	92
413	Gansu	2009	wound	1	3	3	2	2	11	3	75
414	Jilin	2009	lower respiratory tract	1	3	3	2	2	11	3	75
415	Shanxi	2009	lower respiratory tract	1	3	3	2	2	7	3	92
416	Shanxi	2009	lower respiratory tract	1	3	3	2	2	7	3	92
417	Jilin	2009	lower respiratory tract	1	3	3	2	2	11	3	75
418	Shanxi	2009	lower respiratory tract	1	3	3	2	2	7	3	92
419	Shanxi	2009	lower respiratory tract	1	3	3	2	2	7	3	92
420	Shanxi	2009	lower respiratory tract	1	3	3	2	2	7	3	92
421	Jilin	2009	lower respiratory tract	1	3	3	2	2	11	3	75
422	Jilin	2009	lower respiratory tract	1	3	3	2	2	11	3	75
423	Shanxi	2009	lower respiratory tract	1	3	3	2	2	11	3	75
424	Beijing	2009	NM	1	3	3	2	2	7	3	92
425	Jilin	2009	lower respiratory tract	1	3	3	2	2	11	3	75
426	Jilin	2009	lower respiratory tract	1	3	3	2	2	11	3	75
427	Beijing	2009	NM	1	3	3	2	2	50	3	138
428	Beijing	2009	NM	1	3	3	2	2	7	3	92
429	Beijing	2009	NM	1	3	3	2	2	50	3	138
430	Beijing	2009	NM	1	3	3	2	2	50	3	138
431	Beijing	2009	NM	1	3	3	2	2	12	3	137
432	Beijing	2009	NM	1	3	3	2	2	7	3	92
433	Beijing	2009	NM	1	3	3	2	2	7	3	92
434	Beijing	2009	NM	1	3	3	2	2	12	3	137
435	Beijing	2009	NM	1	3	3	2	2	7	3	92
436	Beijing	2009	NM	1	3	3	2	2	11	3	75
437	Gansu	2009	wound	36	31	59	28	4	54	4	184
438	Shanxi	2009	lower respiratory tract	1	17	3	2	2	56	3	223
439	Shanxi	2009	lower respiratory tract	1	17	3	2	2	56	3	223
440	Jilin	2009	blood	36	31	59	28	4	54	4	184
441	Hong Kong	2006	blood	1	34	12	6	1	18	45	224
486	beijing	2008	NM	1	3	3	2	2	50	3	138
487	beijing	2008	upper respiratory tract	1	3	3	2	2	50	3	138
490	beijing	2008	NM	1	34	12	6	1	55	45	607
493	Beijing	NM	NM	1	12	3	2	2	102	3	350
499	Hong Kong	2010	blood	21	15	3	2	35	111	4	254
518	Hong Kong	2009	lower respiratory tract	1	3	3	2	2	56	3	346
536	Wuhan	2009	lower respiratory tract	51	54	49	11	48	25	4	363
556	Beijing	2010	blood	1	3	3	2	2	140	3	368
557	Beijing	2010	blood	1	3	3	2	2	106	3	369
558	Beijing	2010	IV catheter	1	3	3	2	2	50	3	138
559	Beijing	2010	lower respiratory tract	1	3	3	2	2	23	3	371
560	Beijing	2009	blood	1	3	3	2	2	12	3	137
561	Beijing	2009	blood	1	12	12	11	4	103	3	373
562	Beijing	2009	lower respiratory tract	1	3	3	2	2	11	3	75
563	Beijing	2009	blood	21	3	3	2	2	50	3	375
564	Nanjing	2008	blood	21	35	2	28	1	83	4	376
565	Shenyang	2008	blood	1	12	56	1	1	61	45	377
566	Zhejiang	2008	blood	22	15	13	12	4	62	2	91
567	Shanghai	2008	blood	1	35	12	28	2	10	4	379
568	Shenzhen	2010	blood	1	3	2	28	2	52	32	380
569	Zhejiang	2008	blood	1	81	3	2	2	16	3	381
570	Guangzhou	2010	blood	50	86	120	6	2	132	70	382
571	Beijing	2008	blood	1	12	56	1	4	149	45	383
572	Guangzhou	2008	blood	1	12	12	11	2	148	3	384
631	Guangzhou	2012	lower respiratory tract	1	3	3	2	2	97	3	208
632	Guangzhou	2012	lower respiratory tract	1	3	3	2	2	16	3	136
633	Guangzhou	2012	lower respiratory tract	1	3	3	2	2	97	3	208
634	Guangzhou	2012	lower respiratory tract	1	3	3	2	2	97	3	208
635	Guangzhou	2012	lower respiratory tract	1	3	3	2	2	97	3	208
636	Guangzhou	2012	lower respiratory tract	1	3	3	2	2	97	3	208
637	Guangzhou	2012	lower respiratory tract	1	3	3	2	2	16	3	136
638	Guangzhou	2012	lower respiratory tract	1	3	3	2	2	96	3	195
639	NM	2011	NM	1	31	12	11	4	25	3	427
640	NM	2011	NM	21	15	2	28	1	52	4	428
641	NM	2011	NM	1	34	56	1	4	144	45	429
642	NM	2011	NM	1	31	49	10	1	103	4	430
643	NM	2011	NM	34	12	68	41	1	104	4	431
644	NM	2011	NM	34	12	68	41	32	104	4	432
645	NM	2011	NM	1	81	3	1	2	16	3	433
646	NM	2011	NM	1	34	56	1	4	144	45	429
648	Wenzhou City	2009	NM	1	54	80	28	48	127	45	435
649	Wenzhou City	2009	lower respiratory tract	1	54	80	28	48	127	45	435
* Data were downloaded from the Pubmlst database (http://pubmlst.org/abaumannii/), up to 27 April 2013. NM, not mentioned; IV, intravenous.
